# Supplementary material for: Molecular Longitudinal Tracking of Mycobacterium abscessus spp. during Chronic Infection of the Human Lung
Source: PLoS One. 2013 May 16;8(5):e63237. doi: 10.1371/journal.pone.0063237 (PMC3655965; doi:10.1371/journal.pone.0063237)
Supplement: File S2 — This supporting file includes Table S2 and Table S3. Table S2: Genetic and phenotypic characteristics of each of the 178 study isolates. Table S3: Genome variation among sequential M. bolletii isolates from a single patient. (XLS) [file pone.0063237.s002.xls]

## Sheet: Sheet1
Table S2. Genetic and phenotypic characteristics of each of the 178 study isolates.
Column1	Patient number	Isolation date	Sequence type	ERIC PCR type	Morphology	MIC Clarithromycin (mg/l)
1	1	1998	119	12	S	>16
2	1	1998	119	12	S	>16
3	1	1999	119	12	S
4	1	1999	119	12	S
5	1	2001	119	12	S
6	1	2001	119	12	S
7	1	2002	119	12	S
8	1	2003	119	12	S
9	1	2003	119	12	S
10	1	2004	119	12	S
11	1	2004	119	12	S
12	1	2004	119	12	S
13	1	2005	119	12	S
14	1	2006	119	12	S
15	1	2006	119	12	S/R	>16
16	1	2006	119	12	S
17	1	2007	119	12	S
18	1	2007	119	12	S
19	1	2008	119	12	S
20	1	2008	119	12	S
21	1	2008	119	12	S/R
22	1	2009	119	12	S/R	>16
23	1	2009	119	12	S/R
24	1	2010	119	12	R
25	1	2010	119	12	S
26	2	2000	23	3	S
27	2	2000	23	3	S
28	2	2000	23	3	R
29	2	2001	23	3	S
30	2	2001	23	3	S
31	2	2002	23	3	R
32	2	2002	23	3	R
33	2	2003	23	3	S
34	2	2003	23	3	R
35	2	2003	23	3	R
36	2	2003	23	3	R
37	2	2003	23	3	R
38	2	2003	23	3	R
39	2	2003	23	3	R
40	2	2003	23	3	R
41	2	2003	23	3	R
42	2	2003	23	3	R
43	2	2004	23	3	R
44	2	2004	23	3	R
45	2	2004	23	3	R
46	2	2005	23	3	R
47	2	2005	23	3	R
48	2	2006	23	3	R
49	3	1998	26	8	S/R
50	3	1998	26	8	S/R
51	3	2001	26	8	R
52	3	2002	26	8	R
53	3	2003	26	8	S/R
54	3	2003	26	8	R
55	3	2004	26	8	R
56	3	2004	26	8	R
57	3	2004	26	8	S/R
58	3	2004	26	8	S/R
59	3	2005	26	8	R
60	3	2006	26	8	S/R
61	3	2007	26	8	S/R
62	3	2008	26	8	S/R
63	3	2008	26	8	S/R
64	3	2009	26	8	S/R
65	3	2010	26	8	R
66	3	2010	26	8	R
67	3	2010	26	8	R
68	4	2005	120	9	R
69	4	2005	120	9	R
70	4	2005	120	9	R
71	4	2005	120	9	R
72	4	2006	120	9	R
73	4	2006	120	9	R
74	4	2006	120	9	R
75	4	2007	120	9	R
76	4	2007	120	9	R
77	4	2007	120	9	R
78	4	2008	120	9	R
79	4	2009	120	9	R
80	4	2009	120	9	R
81	4	2010	120	9	R
82	4	2010	120	9	R
83	4	2010	120	9	R
84	4	2010	120	9	R
85	4	2010	120	9	R
86	5	2003	121	10	S
87	5	2003	121	10	S
88	5	2003	121	10	S
89	5	2003	121	10	S
90	5	2005	121	10	R
91	5	2006	121	10	R
92	5	2006	121	10	R
93	5	2006	121	10	R
94	5	2007	121	10	R
95	5	2008	121	10	R
96	5	2009	121	10	R
97	5	2009	121	10	R
98	5	2009	121	10	R
99	5	2009	121	10	R
100	6	1998	23	4	R
101	6	1998	23	4	R
102	6	1998	23	4	R
103	6	1998	23	4	R
104	6	1999	23	4	R
105	6	1999	23	4	R
106	6	1999	23	4	R
107	6	1999	23	4	R
108	6	1999	23	4	R
109	6	1999	23	4	R
110	6	2000	23	4	R
111	6	2000	23	4	R
112	6	2000	23	4	R
113	6	2000	23	4	R
114	6	2000	23	4	R
115	7	1998	69	5	R
116	7	1998	69	5	R
117	7	1999	69	5	R
118	7	1999	69	5	R
119	7	1999	69	5	R
120	7	2000	69	5	R
121	7	2000	69	5	R
122	7	2000	69	5	R
123	7	2000	69	5	R
124	7	2000	69	5	R
125	7	2000	69	5	R
126	7	2001	69	5	R
127	7	2004	69	5	R
128	7	2004	69	5	R
129	7	2004	69	5	R
130	8	1999	23	4	S
131	8	2000	23	4	S
132	8	2000	23	4	S
133	8	2001	23	4	R
134	8	2003	23	4	R
135	8	2004	23	4	S
136	8	2004	23	4	S
137	8	2004	23	4	S
138	8	2005	23	4	R
139	8	2005	23	4	R
140	8	2005	23	4	R
141	8	2005	23	4	R
142	9	2004	122	7	R
143	9	2004	122	7	R
144	9	2004	122	7	R
145	9	2004	122	7	R
146	9	2004	122	7	R
147	9	2005	23	2	S
148	9	2005	23	2	S
149	9	2005	23	2	S
150	9	2006	23	2	R
151	9	2006	23	2	R
152	9	2006	23	2	R
153	9	2006	23	2	R
154	10	2002	123	6	R
155	10	2003	123	6	R
156	10	2004	123	6	R
157	10	2004	123	6	R
158	10	2004	123	6	R
159	10	2005	123	6	R
160	10	2006	123	6	R
161	10	2007	123	6	R
162	10	2008	123	6	R
163	10	2008	123	6	R
164	11	2004	124	11	R
165	11	2004	124	11	R
166	11	2004	124	11	R
167	11	2005	124	11	R
168	11	2006	124	11	R
169	11	2007	124	11	R
170	11	2007	124	11	R
171	11	2008	124	11	R
172	11	2009	124	11	R
173	12	2000	23	1	S
174	12	2000	23	1	S
175	12	2000	23	1	S
176	12	2001	23	1	S
177	12	2001	23	1	R
178	12	2002	23	1	R
Table S3. Genome variation among sequential M. bolletii isolates from a single patient
Position in alignment	Reference allele	ED1-1	ED1-2	ED1-3R	ED1-3S	ED1-4R	ED1-4S	Locus tag	Gene product	Effect
152224	C	-	-	T	T	T	T	MBOL_01490	arabinosyltransferase C	Non-synonymous
211650	C	-	-	-	-	-	T	MBOL_02060	prephenate dehydrogenase	Non-synonymous
277205	A	-	-	G	-	-	-	MBOL_02750	hypothetical protein	Non-synonymous
278167	T	-	-	C	-	-	-	MBOL_02770	amine oxidase	Non-synonymous
304414	T	-	-	G	G	G	G	MBOL_03070	glutamate--cysteine ligase GshA	Non-synonymous
582660	C	-	-	-	T	T	-	MBOL_05770	putative sensor histidine kinase PhoR	Non-synonymous
582491	A	-	-	-	-	-	G	MBOL_05770	putative sensor histidine kinase PhoR	Non-synonymous
605965	G	-	-	A	A	A	A	MBOL_06000	phosphoribosylformylglycinamidine synthase I	Non-synonymous
1575746	G	-	A	-	-	-	-	MBOL_15340	hypothetical protein	Stop codon gained
1767073	C	-	-	-	-	-	T	MBOL_17320	fatty-acid-CoA ligase FadD	Non-synonymous
2086856	G	-	-	-	A	A	-	MBOL_20320	putative alkanesulfonate monooxygenase	Stop codon gained
2193038	C	-	-	-	-	T	-	MBOL_21150	transcriptional regulator	Non-synonymous
2333066	G	-	-	-	-	T	-	MBOL_22490	oxidoreductase	Synonymous
2550226	G	-	-	-	-	-	A	MBOL_24700	indole-3-glycerol-phosphate synthase	Non-synonymous
2670593	G	-	-	-	-	A	-	MBOL_25890	hypothetical protein	Synonymous
3167832	T	-	-	-	C	C	-	MBOL_30910	ribonuclease III	Non-synonymous
3387753	A	-	-	-	-	-	G	MBOL_33160	acetolactate synthase	Synonymous
3704493	A	-	-	T	-	-	-	MBOL_36300	50S ribosomal protein L14	Non-synonymous
3919327	T	C	-	-	-	-	-	MBOL_38420	cytochrome P450	Non-synonymous
3954573	C	-	-	T	T	T	T	MBOL_38770	transcriptional regulatory protein	Synonymous
4079307	C	-	-	T	-	-	-	MBOL_39900	glycosyltransferase GtfA	Non-synonymous
4502482	T	-	-	-	C	C	-	MBOL_44160	hydrogen peroxide-inducible activator	Non-synonymous
4563757	G	-	-	-	-	A	-	MBOL_44730	putative monooxygenase	Non-synonymous
4576917	T	-	-	-	-	-	C	MBOL_44860	luciferase-like monooxygenase	Synonymous
4892380	A	-	T	-	-	-	-	MBOL_47750	oxalate decarboxylase	Non-synonymous
4892379	A	-	G	-	-	-	-	MBOL_47750	oxalate decarboxylase	Non-synonymous
5044007	C	-	-	-	T	T	-	MBOL_49220	PPE family protein	Synonymous
1444173	C	-	-	-	A	-	-	MBOL_r00020	23S ribosomal RNA	Non-synonymous
4112781	A	-	-	G	G	G	G			Intergenic
73030	T	-	-	C	C	C	C			Intergenic
356024	C	-	-	-	T	T	-			Intergenic
4044099	A	-	-	-	-	-	G			Intergenic
5015406	G	-	-	-	-	A	-			Intergenic
350352	T	-	-	-	C	C	-			Intergenic
1071183	*	-	-	-	-CA	-CA	-	MBOL_10470	hypothetical protein	Frameshift
1366452	*	-	-	-C	-	-	-	MBOL_13560	hypothetical protein	Frameshift
533424	*	-	-	-	+G	-	-	MBOL_05280	hypothetical protein	Frameshift
1677068	*	-	-	+C	+C	+C	+C			Intergenic
2512505	*	-	-	-	-	+C	-	MBOL_24350	putative aminotransferase	Frameshift
